# Supplementary material for: Management of Canadian patients with refractory or relapsed diffuse large B-cell lymphoma in the real world: a subanalysis of the RE-MIND2 study
Source: Oncologist. 2025 Oct 6;30(11):oyaf330. doi: 10.1093/oncolo/oyaf330 (PMC12605763; doi:10.1093/oncolo/oyaf330)
Supplement: oyaf330_Supplementary_Data [file oyaf330_supplementary_data.zip]

Archive with 1 entries (1 files):
- Peters_RE-MIND2 Ms_The Oncologist Resub_Suppl_27Jun2025.pdf
